# Supplementary material for: Age- and Density-Dependent Parasitism Rate and Development Time of the Generalist Egg-Parasitoid Ooencyrtus telenomicida (Hymenoptera: Encyrtidae) on Eggs of the Brown Marmorated Stink Bug, Halyomorpha halys
Source: Insects. 2023 Dec 28;15(1):14. doi: 10.3390/insects15010014 (PMC10817064; doi:10.3390/insects15010014)
Supplement: Supplementary file 1 [file insects-15-00014-s001.zip]

Archive with 16 entries (16 files):
- Excel S1.xlsx
- __MACOSX/._Excel S1.xlsx
- Excel S2.xlsx
- __MACOSX/._Excel S2.xlsx
- Excel S3.xlsx
- __MACOSX/._Excel S3.xlsx
- Excel S4.xlsx
- __MACOSX/._Excel S4.xlsx
- Excel S5.xlsx
- __MACOSX/._Excel S5.xlsx
- Excel S6.xlsx
- __MACOSX/._Excel S6.xlsx
- Figure S1.pdf
- __MACOSX/._Figure S1.pdf
- Figure S2.pdf
- __MACOSX/._Figure S2.pdf
