# Supplementary material for: Age- and Density-Dependent Parasitism Rate and Development Time of the Generalist Egg-Parasitoid Ooencyrtus telenomicida (Hymenoptera: Encyrtidae) on Eggs of the Brown Marmorated Stink Bug, Halyomorpha halys
Source: Insects. 2023 Dec 28;15(1):14. doi: 10.3390/insects15010014 (PMC10817064; doi:10.3390/insects15010014)
Supplement: Supplementary file 1 [file insects-15-00014-s001.zip › Excel S1.xlsx]

## Sheet: potshocV2
contrast	estimate	SE	z.ratio	p.value	p.value.Status
NoP1 AoE1 - NoP2 AoE1	-0.281	0.0193	-14.55	3.83678e-46	TRUE
NoP1 AoE1 - NoP4 AoE1	-0.3866	0.0194	-19.981	5.31336e-87	TRUE
NoP1 AoE1 - NoP1 AoE2	0.0488	0.0094	5.184	1.43324e-05	TRUE
NoP1 AoE1 - NoP2 AoE2	-0.1814	0.0208	-8.716	1.90795e-16	TRUE
NoP1 AoE1 - NoP4 AoE2	-0.282	0.0229	-12.323	4.50395e-33	TRUE
NoP1 AoE1 - NoP1 AoE3	0.0682	0.0102	6.72	1.19917e-09	TRUE
NoP1 AoE1 - NoP2 AoE3	-0.135	0.0193	-7.006	1.61685e-10	TRUE
NoP1 AoE1 - NoP4 AoE3	-0.23	0.0221	-10.424	1.2673e-23	TRUE
NoP1 AoE1 - NoP1 AoE4	0.1151	0.0135	8.534	9.35983e-16	TRUE
NoP1 AoE1 - NoP2 AoE4	-0.0028	0.0144	-0.196	1	FALSE
NoP1 AoE1 - NoP4 AoE4	-0.0691	0.017	-4.069	0.00311901	TRUE
NoP2 AoE1 - NoP4 AoE1	-0.1056	0.0147	-7.186	4.41268e-11	TRUE
NoP2 AoE1 - NoP1 AoE2	0.3298	0.0246	13.433	2.57168e-39	TRUE
NoP2 AoE1 - NoP2 AoE2	0.0996	0.0169	5.877	2.75146e-07	TRUE
NoP2 AoE1 - NoP4 AoE2	-0.001	0.0227	-0.045	1	FALSE
NoP2 AoE1 - NoP1 AoE3	0.3493	0.0254	13.744	3.64648e-41	TRUE
NoP2 AoE1 - NoP2 AoE3	0.1461	0.0171	8.552	7.9568e-16	TRUE
NoP2 AoE1 - NoP4 AoE3	0.051	0.0226	2.261	1	FALSE
NoP2 AoE1 - NoP1 AoE4	0.3961	0.0282	14.047	5.28689e-43	TRUE
NoP2 AoE1 - NoP2 AoE4	0.2782	0.0199	13.957	1.89401e-42	TRUE
NoP2 AoE1 - NoP4 AoE4	0.2119	0.0221	9.585	6.11428e-20	TRUE
NoP4 AoE1 - NoP1 AoE2	0.4354	0.0247	17.644	7.53469e-68	TRUE
NoP4 AoE1 - NoP2 AoE2	0.2052	0.0222	9.254	1.43215e-18	TRUE
NoP4 AoE1 - NoP4 AoE2	0.1046	0.0176	5.95	1.76957e-07	TRUE
NoP4 AoE1 - NoP1 AoE3	0.4549	0.0256	17.799	4.77074e-69	TRUE
NoP4 AoE1 - NoP2 AoE3	0.2517	0.022	11.444	1.65686e-28	TRUE
NoP4 AoE1 - NoP4 AoE3	0.1566	0.0176	8.876	4.56107e-17	TRUE
NoP4 AoE1 - NoP1 AoE4	0.5018	0.0284	17.682	3.82816e-68	TRUE
NoP4 AoE1 - NoP2 AoE4	0.3838	0.0231	16.626	2.97483e-60	TRUE
NoP4 AoE1 - NoP4 AoE4	0.3175	0.0188	16.892	3.38374e-62	TRUE
NoP1 AoE2 - NoP2 AoE2	-0.2302	0.0192	-11.981	2.95878e-31	TRUE
NoP1 AoE2 - NoP4 AoE2	-0.3308	0.0217	-15.25	1.09268e-50	TRUE
NoP1 AoE2 - NoP1 AoE3	0.0195	0.007	2.787	0.350985	FALSE
NoP1 AoE2 - NoP2 AoE3	-0.1837	0.0202	-9.083	6.98835e-18	TRUE
NoP1 AoE2 - NoP4 AoE3	-0.2788	0.0235	-11.84	1.59208e-30	TRUE
NoP1 AoE2 - NoP1 AoE4	0.0664	0.0091	7.285	2.11985e-11	TRUE
NoP1 AoE2 - NoP2 AoE4	-0.0516	0.0135	-3.811	0.00914504	TRUE
NoP1 AoE2 - NoP4 AoE4	-0.1179	0.0174	-6.778	8.01652e-10	TRUE
NoP2 AoE2 - NoP4 AoE2	-0.1006	0.0143	-7.056	1.13139e-10	TRUE
NoP2 AoE2 - NoP1 AoE3	0.2496	0.0228	10.934	5.23465e-26	TRUE
NoP2 AoE2 - NoP2 AoE3	0.0464	0.0161	2.89	0.254493	FALSE
NoP2 AoE2 - NoP4 AoE3	-0.0486	0.0219	-2.217	1	FALSE
NoP2 AoE2 - NoP1 AoE4	0.2965	0.0255	11.609	2.44599e-29	TRUE
NoP2 AoE2 - NoP2 AoE4	0.1786	0.0179	10.002	9.81068e-22	TRUE
NoP2 AoE2 - NoP4 AoE4	0.1123	0.0206	5.447	3.3821e-06	TRUE
NoP4 AoE2 - NoP1 AoE3	0.3503	0.0254	13.812	1.4295e-41	TRUE
NoP4 AoE2 - NoP2 AoE3	0.1471	0.022	6.681	1.56975e-09	TRUE
NoP4 AoE2 - NoP4 AoE3	0.052	0.0179	2.909	0.239507	FALSE
NoP4 AoE2 - NoP1 AoE4	0.3971	0.0282	14.063	4.22689e-43	TRUE
NoP4 AoE2 - NoP2 AoE4	0.2792	0.023	12.119	5.55893e-32	TRUE
NoP4 AoE2 - NoP4 AoE4	0.2129	0.0189	11.27	1.22482e-27	TRUE
NoP1 AoE3 - NoP2 AoE3	-0.2032	0.0185	-10.998	2.57341e-26	TRUE
NoP1 AoE3 - NoP4 AoE3	-0.2982	0.022	-13.546	5.51421e-40	TRUE
NoP1 AoE3 - NoP1 AoE4	0.0469	0.0073	6.427	8.59963e-09	TRUE
NoP1 AoE3 - NoP2 AoE4	-0.0711	0.0136	-5.216	1.20947e-05	TRUE
NoP1 AoE3 - NoP4 AoE4	-0.1374	0.0179	-7.664	1.18559e-12	TRUE
NoP2 AoE3 - NoP4 AoE3	-0.095	0.0137	-6.913	3.12614e-10	TRUE
NoP2 AoE3 - NoP1 AoE4	0.2501	0.0235	10.625	1.50758e-24	TRUE
NoP2 AoE3 - NoP2 AoE4	0.1321	0.0164	8.057	5.18013e-14	TRUE
NoP2 AoE3 - NoP4 AoE4	0.0658	0.0196	3.356	0.0522681	FALSE
NoP4 AoE3 - NoP1 AoE4	0.3451	0.0273	12.661	6.41573e-35	TRUE
NoP4 AoE3 - NoP2 AoE4	0.2272	0.0223	10.186	1.51489e-22	TRUE
NoP4 AoE3 - NoP4 AoE4	0.1609	0.0184	8.738	1.56524e-16	TRUE
NoP1 AoE4 - NoP2 AoE4	-0.1179	0.0135	-8.704	2.10653e-16	TRUE
NoP1 AoE4 - NoP4 AoE4	-0.1842	0.0186	-9.88	3.34289e-21	TRUE
NoP2 AoE4 - NoP4 AoE4	-0.0663	0.0106	-6.257	2.59094e-08	TRUE
