# Supplementary material for: Age- and Density-Dependent Parasitism Rate and Development Time of the Generalist Egg-Parasitoid Ooencyrtus telenomicida (Hymenoptera: Encyrtidae) on Eggs of the Brown Marmorated Stink Bug, Halyomorpha halys
Source: Insects. 2023 Dec 28;15(1):14. doi: 10.3390/insects15010014 (PMC10817064; doi:10.3390/insects15010014)
Supplement: Supplementary file 1 [file insects-15-00014-s001.zip › Excel S2.xlsx]

## Sheet: potshocV2
contrast	estimate	SE	z.ratio	p.value	p.value.Status
(1-2 AoE1) - (3-4 AoE1)	-0.1448	0.0213	-6.803	6.74953e-10	TRUE
(1-2 AoE1) - (5-6 AoE1)	-0.1543	0.0214	-7.219	3.46508e-11	TRUE
(1-2 AoE1) - (1-2 AoE2)	0.0772	0.0148	5.203	1.29377e-05	TRUE
(1-2 AoE1) - (3-4 AoE2)	-0.0454	0.0247	-1.839	1	FALSE
(1-2 AoE1) - (5-6 AoE2)	-0.0539	0.0248	-2.173	1	FALSE
(1-2 AoE1) - (1-2 AoE3)	0.1111	0.0166	6.675	1.6321e-09	TRUE
(1-2 AoE1) - (3-4 AoE3)	0.0021	0.0239	0.087	1	FALSE
(1-2 AoE1) - (5-6 AoE3)	-0.0057	0.024	-0.239	1	FALSE
(1-2 AoE1) - (1-2 AoE4)	0.194	0.0249	7.803	3.97615e-13	TRUE
(1-2 AoE1) - (3-4 AoE4)	0.1295	0.0248	5.221	1.17138e-05	TRUE
(1-2 AoE1) - (5-6 AoE4)	0.1246	0.0246	5.057	2.81393e-05	TRUE
(3-4 AoE1) - (5-6 AoE1)	-0.0095	0.0141	-0.673	1	FALSE
(3-4 AoE1) - (1-2 AoE2)	0.2221	0.0263	8.428	2.32223e-15	TRUE
(3-4 AoE1) - (3-4 AoE2)	0.0995	0.0171	5.808	4.16934e-07	TRUE
(3-4 AoE1) - (5-6 AoE2)	0.0909	0.0217	4.187	0.00186883	TRUE
(3-4 AoE1) - (1-2 AoE3)	0.256	0.0272	9.419	3.01268e-19	TRUE
(3-4 AoE1) - (3-4 AoE3)	0.1469	0.0178	8.256	9.96199e-15	TRUE
(3-4 AoE1) - (5-6 AoE3)	0.1391	0.0218	6.383	1.1476e-08	TRUE
(3-4 AoE1) - (1-2 AoE4)	0.3388	0.0322	10.519	4.63998e-24	TRUE
(3-4 AoE1) - (3-4 AoE4)	0.2744	0.0243	11.277	1.12184e-27	TRUE
(3-4 AoE1) - (5-6 AoE4)	0.2694	0.026	10.344	2.92668e-23	TRUE
(5-6 AoE1) - (1-2 AoE2)	0.2315	0.0265	8.732	1.65516e-16	TRUE
(5-6 AoE1) - (3-4 AoE2)	0.1089	0.0218	4.993	3.92137e-05	TRUE
(5-6 AoE1) - (5-6 AoE2)	0.1004	0.0172	5.832	3.61132e-07	TRUE
(5-6 AoE1) - (1-2 AoE3)	0.2654	0.0274	9.691	2.17634e-20	TRUE
(5-6 AoE1) - (3-4 AoE3)	0.1564	0.0221	7.086	9.10946e-11	TRUE
(5-6 AoE1) - (5-6 AoE3)	0.1486	0.0178	8.332	5.22683e-15	TRUE
(5-6 AoE1) - (1-2 AoE4)	0.3483	0.0324	10.735	4.58757e-25	TRUE
(5-6 AoE1) - (3-4 AoE4)	0.2839	0.0266	10.679	8.42844e-25	TRUE
(5-6 AoE1) - (5-6 AoE4)	0.2789	0.0242	11.534	5.86865e-29	TRUE
(1-2 AoE2) - (3-4 AoE2)	-0.1226	0.0192	-6.381	1.16016e-08	TRUE
(1-2 AoE2) - (5-6 AoE2)	-0.1311	0.0195	-6.722	1.18552e-09	TRUE
(1-2 AoE2) - (1-2 AoE3)	0.0339	0.0118	2.872	0.269622	FALSE
(1-2 AoE2) - (3-4 AoE3)	-0.0751	0.0219	-3.43	0.0399001	TRUE
(1-2 AoE2) - (5-6 AoE3)	-0.0829	0.0222	-3.742	0.0120708	TRUE
(1-2 AoE2) - (1-2 AoE4)	0.1168	0.0179	6.536	4.17355e-09	TRUE
(1-2 AoE2) - (3-4 AoE4)	0.0523	0.0194	2.702	0.454619	FALSE
(1-2 AoE2) - (5-6 AoE4)	0.0474	0.0193	2.449	0.945004	FALSE
(3-4 AoE2) - (5-6 AoE2)	-0.0085	0.0127	-0.673	1	FALSE
(3-4 AoE2) - (1-2 AoE3)	0.1565	0.024	6.53	4.34438e-09	TRUE
(3-4 AoE2) - (3-4 AoE3)	0.0475	0.0159	2.983	0.188593	FALSE
(3-4 AoE2) - (5-6 AoE3)	0.0397	0.02	1.983	1	FALSE
(3-4 AoE2) - (1-2 AoE4)	0.2394	0.0282	8.486	1.41186e-15	TRUE
(3-4 AoE2) - (3-4 AoE4)	0.1749	0.0207	8.465	1.69054e-15	TRUE
(3-4 AoE2) - (5-6 AoE4)	0.17	0.0225	7.543	3.03326e-12	TRUE
(5-6 AoE2) - (1-2 AoE3)	0.165	0.0243	6.778	8.02171e-10	TRUE
(5-6 AoE2) - (3-4 AoE3)	0.056	0.0202	2.771	0.369011	FALSE
(5-6 AoE2) - (5-6 AoE3)	0.0482	0.0161	2.987	0.186065	FALSE
(5-6 AoE2) - (1-2 AoE4)	0.2479	0.0287	8.644	3.594e-16	TRUE
(5-6 AoE2) - (3-4 AoE4)	0.1835	0.0232	7.905	1.76931e-13	TRUE
(5-6 AoE2) - (5-6 AoE4)	0.1785	0.0208	8.591	5.66566e-16	TRUE
(1-2 AoE3) - (3-4 AoE3)	-0.109	0.0178	-6.129	5.84189e-08	TRUE
(1-2 AoE3) - (5-6 AoE3)	-0.1168	0.0182	-6.431	8.3414e-09	TRUE
(1-2 AoE3) - (1-2 AoE4)	0.0829	0.0143	5.784	4.80706e-07	TRUE
(1-2 AoE3) - (3-4 AoE4)	0.0184	0.0171	1.079	1	FALSE
(1-2 AoE3) - (5-6 AoE4)	0.0135	0.0172	0.784	1	FALSE
(3-4 AoE3) - (5-6 AoE3)	-0.0078	0.0116	-0.672	1	FALSE
(3-4 AoE3) - (1-2 AoE4)	0.1919	0.0253	7.592	2.07416e-12	TRUE
(3-4 AoE3) - (3-4 AoE4)	0.1275	0.0181	7.042	1.25403e-10	TRUE
(3-4 AoE3) - (5-6 AoE4)	0.1225	0.0201	6.09	7.46977e-08	TRUE
(5-6 AoE3) - (1-2 AoE4)	0.1997	0.0258	7.742	6.43729e-13	TRUE
(5-6 AoE3) - (3-4 AoE4)	0.1353	0.0207	6.527	4.43668e-09	TRUE
(5-6 AoE3) - (5-6 AoE4)	0.1303	0.0183	7.122	7.00999e-11	TRUE
(1-2 AoE4) - (3-4 AoE4)	-0.0645	0.012	-5.379	4.95719e-06	TRUE
(1-2 AoE4) - (5-6 AoE4)	-0.0694	0.0125	-5.569	1.6905e-06	TRUE
(3-4 AoE4) - (5-6 AoE4)	-0.005	0.0074	-0.671	1	FALSE
