# Supplementary material for: Age- and Density-Dependent Parasitism Rate and Development Time of the Generalist Egg-Parasitoid Ooencyrtus telenomicida (Hymenoptera: Encyrtidae) on Eggs of the Brown Marmorated Stink Bug, Halyomorpha halys
Source: Insects. 2023 Dec 28;15(1):14. doi: 10.3390/insects15010014 (PMC10817064; doi:10.3390/insects15010014)
Supplement: Supplementary file 1 [file insects-15-00014-s001.zip › Excel S3.xlsx]

## Sheet: potshocV2
contrast	estimate	SE	z.ratio	p.value	p.value.Status
(NoP1 1-2) - (NoP2 1-2)	-0.0658	0.0091	-7.196	2.2327e-11	TRUE
(NoP1 1-2) - (NoP4 1-2)	-0.108	0.0138	-7.814	1.99667e-13	TRUE
(NoP1 1-2) - (NoP1 3-4)	-0.0877	0.0109	-8.05	2.98049e-14	TRUE
(NoP1 1-2) - (NoP2 3-4)	-0.3233	0.0275	-11.772	1.96839e-30	TRUE
(NoP1 1-2) - (NoP4 3-4)	-0.4282	0.0302	-14.189	3.87707e-44	TRUE
(NoP1 1-2) - (NoP1 5-6)	-0.0914	0.0113	-8.105	1.89236e-14	TRUE
(NoP1 1-2) - (NoP2 5-6)	-0.3318	0.0278	-11.937	2.73536e-31	TRUE
(NoP1 1-2) - (NoP4 5-6)	-0.4374	0.0303	-14.441	1.02713e-45	TRUE
(NoP2 1-2) - (NoP4 1-2)	-0.0422	0.0074	-5.667	5.225e-07	TRUE
(NoP2 1-2) - (NoP1 3-4)	-0.0219	0.0103	-2.134	1	FALSE
(NoP2 1-2) - (NoP2 3-4)	-0.2575	0.0214	-12.06	6.19688e-32	TRUE
(NoP2 1-2) - (NoP4 3-4)	-0.3624	0.0256	-14.183	4.21033e-44	TRUE
(NoP2 1-2) - (NoP1 5-6)	-0.0256	0.0105	-2.444	0.522569	FALSE
(NoP2 1-2) - (NoP2 5-6)	-0.266	0.0217	-12.276	4.36138e-33	TRUE
(NoP2 1-2) - (NoP4 5-6)	-0.3716	0.0257	-14.482	5.64814e-46	TRUE
(NoP4 1-2) - (NoP1 3-4)	0.0202	0.0123	1.646	1	FALSE
(NoP4 1-2) - (NoP2 3-4)	-0.2154	0.0214	-10.083	2.36373e-22	TRUE
(NoP4 1-2) - (NoP4 3-4)	-0.3202	0.0217	-14.765	8.91638e-48	TRUE
(NoP4 1-2) - (NoP1 5-6)	0.0165	0.0124	1.339	1	FALSE
(NoP4 1-2) - (NoP2 5-6)	-0.2238	0.0216	-10.346	1.57794e-23	TRUE
(NoP4 1-2) - (NoP4 5-6)	-0.3295	0.0218	-15.118	4.40799e-50	TRUE
(NoP1 3-4) - (NoP2 3-4)	-0.2356	0.0196	-12.006	1.18657e-31	TRUE
(NoP1 3-4) - (NoP4 3-4)	-0.3405	0.0221	-15.399	5.98003e-52	TRUE
(NoP1 3-4) - (NoP1 5-6)	-0.0037	0.0057	-0.643	1	FALSE
(NoP1 3-4) - (NoP2 5-6)	-0.2441	0.0217	-11.23	1.04784e-27	TRUE
(NoP1 3-4) - (NoP4 5-6)	-0.3497	0.024	-14.58	1.36142e-46	TRUE
(NoP2 3-4) - (NoP4 3-4)	-0.1049	0.0145	-7.208	2.0459e-11	TRUE
(NoP2 3-4) - (NoP1 5-6)	0.2319	0.0213	10.907	3.84519e-26	TRUE
(NoP2 3-4) - (NoP2 5-6)	-0.0085	0.0132	-0.644	1	FALSE
(NoP2 3-4) - (NoP4 5-6)	-0.1141	0.02	-5.697	4.40159e-07	TRUE
(NoP4 3-4) - (NoP1 5-6)	0.3368	0.0237	14.218	2.56431e-44	TRUE
(NoP4 3-4) - (NoP2 5-6)	0.0964	0.02	4.812	5.37553e-05	TRUE
(NoP4 3-4) - (NoP4 5-6)	-0.0092	0.0143	-0.644	1	FALSE
(NoP1 5-6) - (NoP2 5-6)	-0.2404	0.0197	-12.197	1.16425e-32	TRUE
(NoP1 5-6) - (NoP4 5-6)	-0.346	0.022	-15.743	2.76201e-54	TRUE
(NoP2 5-6) - (NoP4 5-6)	-0.1056	0.0146	-7.229	1.75668e-11	TRUE
