# Supplementary material for: Age- and Density-Dependent Parasitism Rate and Development Time of the Generalist Egg-Parasitoid Ooencyrtus telenomicida (Hymenoptera: Encyrtidae) on Eggs of the Brown Marmorated Stink Bug, Halyomorpha halys
Source: Insects. 2023 Dec 28;15(1):14. doi: 10.3390/insects15010014 (PMC10817064; doi:10.3390/insects15010014)
Supplement: Supplementary file 1 [file insects-15-00014-s001.zip › Excel S4.xlsx]

## Sheet: potshocV1
contrast	estimate	SE	t.ratio	p.value	p.value.Status
NoP1 AoE1 - NoP2 AoE1	0.245	0.126	1.948	1	FALSE
NoP1 AoE1 - NoP4 AoE1	0.058	0.122	0.477	1	FALSE
NoP1 AoE1 - NoP1 AoE2	-0.132	0.099	-1.332	1	FALSE
NoP1 AoE1 - NoP2 AoE2	0.113	0.164	0.687	1	FALSE
NoP1 AoE1 - NoP4 AoE2	-0.074	0.161	-0.461	1	FALSE
NoP1 AoE1 - NoP1 AoE3	-0.992	0.103	-9.607	1.26838e-19	TRUE
NoP1 AoE1 - NoP2 AoE3	-0.747	0.159	-4.688	0.000192841	TRUE
NoP1 AoE1 - NoP4 AoE3	-0.934	0.157	-5.949	2.04596e-07	TRUE
NoP1 AoE1 - NoP1 AoE4	-1.124	0.125	-8.984	3.39225e-17	TRUE
NoP1 AoE1 - NoP2 AoE4	-0.878	0.176	-4.987	4.35174e-05	TRUE
NoP1 AoE1 - NoP4 AoE4	-1.065	0.174	-6.109	7.79994e-08	TRUE
NoP2 AoE1 - NoP4 AoE1	-0.187	0.084	-2.215	1	FALSE
NoP2 AoE1 - NoP1 AoE2	-0.378	0.157	-2.412	1	FALSE
NoP2 AoE1 - NoP2 AoE2	-0.132	0.099	-1.332	1	FALSE
NoP2 AoE1 - NoP4 AoE2	-0.319	0.129	-2.472	0.892408	FALSE
NoP2 AoE1 - NoP1 AoE3	-1.238	0.166	-7.441	9.12554e-12	TRUE
NoP2 AoE1 - NoP2 AoE3	-0.992	0.103	-9.607	1.26838e-19	TRUE
NoP2 AoE1 - NoP4 AoE3	-1.179	0.134	-8.808	1.69493e-16	TRUE
NoP2 AoE1 - NoP1 AoE4	-1.369	0.179	-7.653	1.86374e-12	TRUE
NoP2 AoE1 - NoP2 AoE4	-1.124	0.125	-8.984	3.39225e-17	TRUE
NoP2 AoE1 - NoP4 AoE4	-1.31	0.152	-8.634	7.2115e-16	TRUE
NoP4 AoE1 - NoP1 AoE2	-0.191	0.155	-1.233	1	FALSE
NoP4 AoE1 - NoP2 AoE2	0.054	0.132	0.414	1	FALSE
NoP4 AoE1 - NoP4 AoE2	-0.132	0.099	-1.332	1	FALSE
NoP4 AoE1 - NoP1 AoE3	-1.051	0.163	-6.438	9.58757e-09	TRUE
NoP4 AoE1 - NoP2 AoE3	-0.805	0.133	-6.063	1.02514e-07	TRUE
NoP4 AoE1 - NoP4 AoE3	-0.992	0.103	-9.607	1.26838e-19	TRUE
NoP4 AoE1 - NoP1 AoE4	-1.182	0.176	-6.733	1.38839e-09	TRUE
NoP4 AoE1 - NoP2 AoE4	-0.937	0.15	-6.248	3.23221e-08	TRUE
NoP4 AoE1 - NoP4 AoE4	-1.124	0.125	-8.984	3.39225e-17	TRUE
NoP1 AoE2 - NoP2 AoE2	0.245	0.126	1.948	1	FALSE
NoP1 AoE2 - NoP4 AoE2	0.058	0.122	0.477	1	FALSE
NoP1 AoE2 - NoP1 AoE3	-0.86	0.109	-7.912	2.63966e-13	TRUE
NoP1 AoE2 - NoP2 AoE3	-0.615	0.159	-3.863	0.00757538	TRUE
NoP1 AoE2 - NoP4 AoE3	-0.801	0.158	-5.082	2.65721e-05	TRUE
NoP1 AoE2 - NoP1 AoE4	-0.991	0.129	-7.667	1.68658e-12	TRUE
NoP1 AoE2 - NoP2 AoE4	-0.746	0.176	-4.246	0.00149218	TRUE
NoP1 AoE2 - NoP4 AoE4	-0.933	0.175	-5.336	6.91535e-06	TRUE
NoP2 AoE2 - NoP4 AoE2	-0.187	0.084	-2.215	1	FALSE
NoP2 AoE2 - NoP1 AoE3	-1.105	0.173	-6.377	1.43077e-08	TRUE
NoP2 AoE2 - NoP2 AoE3	-0.86	0.109	-7.912	2.63966e-13	TRUE
NoP2 AoE2 - NoP4 AoE3	-1.047	0.139	-7.518	5.31695e-12	TRUE
NoP2 AoE2 - NoP1 AoE4	-1.236	0.185	-6.677	1.9913e-09	TRUE
NoP2 AoE2 - NoP2 AoE4	-0.991	0.129	-7.667	1.68658e-12	TRUE
NoP2 AoE2 - NoP4 AoE4	-1.178	0.156	-7.538	4.53564e-12	TRUE
NoP4 AoE2 - NoP1 AoE3	-0.918	0.169	-5.421	4.29529e-06	TRUE
NoP4 AoE2 - NoP2 AoE3	-0.673	0.136	-4.952	5.21379e-05	TRUE
NoP4 AoE2 - NoP4 AoE3	-0.86	0.109	-7.912	2.63966e-13	TRUE
NoP4 AoE2 - NoP1 AoE4	-1.05	0.181	-5.795	5.11675e-07	TRUE
NoP4 AoE2 - NoP2 AoE4	-0.804	0.152	-5.277	9.45175e-06	TRUE
NoP4 AoE2 - NoP4 AoE4	-0.991	0.129	-7.667	1.68658e-12	TRUE
NoP1 AoE3 - NoP2 AoE3	0.245	0.126	1.948	1	FALSE
NoP1 AoE3 - NoP4 AoE3	0.058	0.122	0.477	1	FALSE
NoP1 AoE3 - NoP1 AoE4	-0.131	0.132	-0.994	1	FALSE
NoP1 AoE3 - NoP2 AoE4	0.114	0.184	0.619	1	FALSE
NoP1 AoE3 - NoP4 AoE4	-0.073	0.182	-0.4	1	FALSE
NoP2 AoE3 - NoP4 AoE3	-0.187	0.084	-2.215	1	FALSE
NoP2 AoE3 - NoP1 AoE4	-0.377	0.181	-2.083	1	FALSE
NoP2 AoE3 - NoP2 AoE4	-0.131	0.132	-0.994	1	FALSE
NoP2 AoE3 - NoP4 AoE4	-0.318	0.157	-2.024	1	FALSE
NoP4 AoE3 - NoP1 AoE4	-0.19	0.178	-1.066	1	FALSE
NoP4 AoE3 - NoP2 AoE4	0.056	0.156	0.356	1	FALSE
NoP4 AoE3 - NoP4 AoE4	-0.131	0.132	-0.994	1	FALSE
NoP1 AoE4 - NoP2 AoE4	0.245	0.126	1.948	1	FALSE
NoP1 AoE4 - NoP4 AoE4	0.058	0.122	0.477	1	FALSE
NoP2 AoE4 - NoP4 AoE4	-0.187	0.084	-2.215	1	FALSE
