# Supplementary material for: Age- and Density-Dependent Parasitism Rate and Development Time of the Generalist Egg-Parasitoid Ooencyrtus telenomicida (Hymenoptera: Encyrtidae) on Eggs of the Brown Marmorated Stink Bug, Halyomorpha halys
Source: Insects. 2023 Dec 28;15(1):14. doi: 10.3390/insects15010014 (PMC10817064; doi:10.3390/insects15010014)
Supplement: Supplementary file 1 [file insects-15-00014-s001.zip › Excel S5.xlsx]

## Sheet: potshocV1
contrast	estimate	SE	t.ratio	p.value	p.value.Status
(1-2 AoE1) - (3-4 AoE1)	-0.36	0.151	-2.379	1	FALSE
(1-2 AoE1) - (5-6 AoE1)	-0.314	0.15	-2.089	1	FALSE
(1-2 AoE1) - (1-2 AoE2)	-0.151	0.098	-1.547	1	FALSE
(1-2 AoE1) - (3-4 AoE2)	-0.511	0.181	-2.815	0.324742	FALSE
(1-2 AoE1) - (5-6 AoE2)	-0.466	0.177	-2.631	0.565568	FALSE
(1-2 AoE1) - (1-2 AoE3)	-0.971	0.102	-9.548	2.19489e-19	TRUE
(1-2 AoE1) - (3-4 AoE3)	-1.33	0.178	-7.48	6.82583e-12	TRUE
(1-2 AoE1) - (5-6 AoE3)	-1.285	0.178	-7.238	4.02407e-11	TRUE
(1-2 AoE1) - (1-2 AoE4)	-1.132	0.124	-9.128	9.60166e-18	TRUE
(1-2 AoE1) - (3-4 AoE4)	-1.491	0.197	-7.56	3.79029e-12	TRUE
(1-2 AoE1) - (5-6 AoE4)	-1.446	0.194	-7.437	9.50345e-12	TRUE
(3-4 AoE1) - (5-6 AoE1)	0.045	0.08	0.565	1	FALSE
(3-4 AoE1) - (1-2 AoE2)	0.208	0.179	1.167	1	FALSE
(3-4 AoE1) - (3-4 AoE2)	-0.151	0.098	-1.547	1	FALSE
(3-4 AoE1) - (5-6 AoE2)	-0.106	0.121	-0.879	1	FALSE
(3-4 AoE1) - (1-2 AoE3)	-0.611	0.186	-3.281	0.0691292	FALSE
(3-4 AoE1) - (3-4 AoE3)	-0.971	0.102	-9.548	2.19489e-19	TRUE
(3-4 AoE1) - (5-6 AoE3)	-0.926	0.13	-7.133	8.82356e-11	TRUE
(3-4 AoE1) - (1-2 AoE4)	-0.772	0.194	-3.988	0.00452983	TRUE
(3-4 AoE1) - (3-4 AoE4)	-1.132	0.124	-9.128	9.60166e-18	TRUE
(3-4 AoE1) - (5-6 AoE4)	-1.087	0.145	-7.519	5.19983e-12	TRUE
(5-6 AoE1) - (1-2 AoE2)	0.163	0.182	0.896	1	FALSE
(5-6 AoE1) - (3-4 AoE2)	-0.197	0.132	-1.49	1	FALSE
(5-6 AoE1) - (5-6 AoE2)	-0.151	0.098	-1.547	1	FALSE
(5-6 AoE1) - (1-2 AoE3)	-0.657	0.186	-3.539	0.0269815	TRUE
(5-6 AoE1) - (3-4 AoE3)	-1.016	0.129	-7.874	3.52956e-13	TRUE
(5-6 AoE1) - (5-6 AoE3)	-0.971	0.102	-9.548	2.19489e-19	TRUE
(5-6 AoE1) - (1-2 AoE4)	-0.818	0.195	-4.183	0.00197027	TRUE
(5-6 AoE1) - (3-4 AoE4)	-1.177	0.151	-7.815	5.44088e-13	TRUE
(5-6 AoE1) - (5-6 AoE4)	-1.132	0.124	-9.128	9.60166e-18	TRUE
(1-2 AoE2) - (3-4 AoE2)	-0.36	0.151	-2.379	1	FALSE
(1-2 AoE2) - (5-6 AoE2)	-0.314	0.15	-2.089	1	FALSE
(1-2 AoE2) - (1-2 AoE3)	-0.82	0.107	-7.68	1.59233e-12	TRUE
(1-2 AoE2) - (3-4 AoE3)	-1.179	0.179	-6.576	3.90229e-09	TRUE
(1-2 AoE2) - (5-6 AoE3)	-1.134	0.183	-6.198	4.42072e-08	TRUE
(1-2 AoE2) - (1-2 AoE4)	-0.981	0.128	-7.687	1.45742e-12	TRUE
(1-2 AoE2) - (3-4 AoE4)	-1.34	0.198	-6.762	1.13086e-09	TRUE
(1-2 AoE2) - (5-6 AoE4)	-1.295	0.199	-6.507	6.15702e-09	TRUE
(3-4 AoE2) - (5-6 AoE2)	0.045	0.08	0.565	1	FALSE
(3-4 AoE2) - (1-2 AoE3)	-0.46	0.191	-2.415	1	FALSE
(3-4 AoE2) - (3-4 AoE3)	-0.82	0.107	-7.68	1.59233e-12	TRUE
(3-4 AoE2) - (5-6 AoE3)	-0.774	0.139	-5.572	1.87157e-06	TRUE
(3-4 AoE2) - (1-2 AoE4)	-0.621	0.197	-3.148	0.109911	FALSE
(3-4 AoE2) - (3-4 AoE4)	-0.981	0.128	-7.687	1.45742e-12	TRUE
(3-4 AoE2) - (5-6 AoE4)	-0.935	0.152	-6.141	6.39032e-08	TRUE
(5-6 AoE2) - (1-2 AoE3)	-0.505	0.186	-2.717	0.437287	FALSE
(5-6 AoE2) - (3-4 AoE3)	-0.865	0.128	-6.777	1.04436e-09	TRUE
(5-6 AoE2) - (5-6 AoE3)	-0.82	0.107	-7.68	1.59233e-12	TRUE
(5-6 AoE2) - (1-2 AoE4)	-0.666	0.195	-3.409	0.0437987	TRUE
(5-6 AoE2) - (3-4 AoE4)	-1.026	0.149	-6.891	4.71492e-10	TRUE
(5-6 AoE2) - (5-6 AoE4)	-0.981	0.128	-7.687	1.45742e-12	TRUE
(1-2 AoE3) - (3-4 AoE3)	-0.36	0.151	-2.379	1	FALSE
(1-2 AoE3) - (5-6 AoE3)	-0.314	0.15	-2.089	1	FALSE
(1-2 AoE3) - (1-2 AoE4)	-0.161	0.131	-1.232	1	FALSE
(1-2 AoE3) - (3-4 AoE4)	-0.521	0.205	-2.536	0.74525	FALSE
(1-2 AoE3) - (5-6 AoE4)	-0.475	0.202	-2.349	1	FALSE
(3-4 AoE3) - (5-6 AoE3)	0.045	0.08	0.565	1	FALSE
(3-4 AoE3) - (1-2 AoE4)	0.199	0.194	1.023	1	FALSE
(3-4 AoE3) - (3-4 AoE4)	-0.161	0.131	-1.232	1	FALSE
(3-4 AoE3) - (5-6 AoE4)	-0.116	0.15	-0.772	1	FALSE
(5-6 AoE3) - (1-2 AoE4)	0.153	0.196	0.782	1	FALSE
(5-6 AoE3) - (3-4 AoE4)	-0.206	0.156	-1.318	1	FALSE
(5-6 AoE3) - (5-6 AoE4)	-0.161	0.131	-1.232	1	FALSE
(1-2 AoE4) - (3-4 AoE4)	-0.36	0.151	-2.379	1	FALSE
(1-2 AoE4) - (5-6 AoE4)	-0.314	0.15	-2.089	1	FALSE
(3-4 AoE4) - (5-6 AoE4)	0.045	0.08	0.565	1	FALSE
