# Supplementary material for: Age- and Density-Dependent Parasitism Rate and Development Time of the Generalist Egg-Parasitoid Ooencyrtus telenomicida (Hymenoptera: Encyrtidae) on Eggs of the Brown Marmorated Stink Bug, Halyomorpha halys
Source: Insects. 2023 Dec 28;15(1):14. doi: 10.3390/insects15010014 (PMC10817064; doi:10.3390/insects15010014)
Supplement: Supplementary file 1 [file insects-15-00014-s001.zip › Excel S6.xlsx]

## Sheet: potshocV1
contrast	estimate	SE	t.ratio	p.value	p.value.Status
(NoP1 1-2) - (NoP2 1-2)	0.194	0.129	1.51	1	FALSE
(NoP1 1-2) - (NoP4 1-2)	0.046	0.125	0.367	1	FALSE
(NoP1 1-2) - (NoP1 3-4)	-0.331	0.154	-2.15	1	FALSE
(NoP1 1-2) - (NoP2 3-4)	-0.137	0.198	-0.689	1	FALSE
(NoP1 1-2) - (NoP4 3-4)	-0.285	0.196	-1.453	1	FALSE
(NoP1 1-2) - (NoP1 5-6)	-0.265	0.153	-1.726	1	FALSE
(NoP1 1-2) - (NoP2 5-6)	-0.07	0.201	-0.349	1	FALSE
(NoP1 1-2) - (NoP4 5-6)	-0.219	0.198	-1.104	1	FALSE
(NoP2 1-2) - (NoP4 1-2)	-0.149	0.087	-1.715	1	FALSE
(NoP2 1-2) - (NoP1 3-4)	-0.526	0.203	-2.588	0.349796	FALSE
(NoP2 1-2) - (NoP2 3-4)	-0.331	0.154	-2.15	1	FALSE
(NoP2 1-2) - (NoP4 3-4)	-0.48	0.177	-2.71	0.244086	FALSE
(NoP2 1-2) - (NoP1 5-6)	-0.459	0.199	-2.302	0.772279	FALSE
(NoP2 1-2) - (NoP2 5-6)	-0.265	0.153	-1.726	1	FALSE
(NoP2 1-2) - (NoP4 5-6)	-0.413	0.175	-2.354	0.671517	FALSE
(NoP4 1-2) - (NoP1 3-4)	-0.377	0.2	-1.881	1	FALSE
(NoP4 1-2) - (NoP2 3-4)	-0.183	0.176	-1.035	1	FALSE
(NoP4 1-2) - (NoP4 3-4)	-0.331	0.154	-2.15	1	FALSE
(NoP4 1-2) - (NoP1 5-6)	-0.31	0.198	-1.571	1	FALSE
(NoP4 1-2) - (NoP2 5-6)	-0.116	0.177	-0.657	1	FALSE
(NoP4 1-2) - (NoP4 5-6)	-0.265	0.153	-1.726	1	FALSE
(NoP1 3-4) - (NoP2 3-4)	0.194	0.129	1.51	1	FALSE
(NoP1 3-4) - (NoP4 3-4)	0.046	0.125	0.367	1	FALSE
(NoP1 3-4) - (NoP1 5-6)	0.067	0.083	0.798	1	FALSE
(NoP1 3-4) - (NoP2 5-6)	0.261	0.157	1.657	1	FALSE
(NoP1 3-4) - (NoP4 5-6)	0.112	0.153	0.733	1	FALSE
(NoP2 3-4) - (NoP4 3-4)	-0.149	0.087	-1.715	1	FALSE
(NoP2 3-4) - (NoP1 5-6)	-0.128	0.149	-0.857	1	FALSE
(NoP2 3-4) - (NoP2 5-6)	0.067	0.083	0.798	1	FALSE
(NoP2 3-4) - (NoP4 5-6)	-0.082	0.119	-0.69	1	FALSE
(NoP4 3-4) - (NoP1 5-6)	0.021	0.147	0.141	1	FALSE
(NoP4 3-4) - (NoP2 5-6)	0.215	0.122	1.769	1	FALSE
(NoP4 3-4) - (NoP4 5-6)	0.067	0.083	0.798	1	FALSE
(NoP1 5-6) - (NoP2 5-6)	0.194	0.129	1.51	1	FALSE
(NoP1 5-6) - (NoP4 5-6)	0.046	0.125	0.367	1	FALSE
(NoP2 5-6) - (NoP4 5-6)	-0.149	0.087	-1.715	1	FALSE
